# Supplementary material for: Facial Features: What Women Perceive as Attractive and What Men Consider Attractive
Source: PLoS One. 2015 Jul 10;10(7):e0132979. doi: 10.1371/journal.pone.0132979 (PMC4498779; doi:10.1371/journal.pone.0132979)
Supplement: S1 Dataset — The dataset includes all the variables considered and information about the computing process for Facial Maturity, Facial Dimorphism and Male-rated Attractiveness. (XLSX) [file pone.0132979.s001.xlsx]

## Sheet: variables
Female	SPA	MRA	F.Dimorphism	F.Averageness	FA	F.Maturity	Age	WHR	BMI
1	3	3.13636	3.55353	0.067766	3.43328	1.12986	28	0.726496	30.0802
2	3	4.29545	2.29586	0.053677	3.34164	-0.64015	20	0.721649	20.8855
3	4	3.5	1.91332	0.082088	3.34255	0.56129	23	0.821782	25.2239
4	5	3.54546	2.89738	0.071956	2.93992	-0.52908	19	0.72	21.6489
5	6	5.02273	1.7644	0.038839	3.46948	0.00628	20	0.736264	17.3061
6	4	4.43182	2.11386	0.041454	2.59215	-0.31339	20	0.683168	22.18
7	2	3.88636	2.82633	0.049535	2.6233	0.13498	20	0.779661	32.2656
8	5	5.61364	1.2108	0.056756	2.75284	1.07264	19	0.752475	21.3091
9	2	2.11364	3.75329	0.098432	2.66423	-1.58099	19	0.759259	26.7698
10	4	3.72727	2.2574	0.043058	3.09947	-1.09514	20	0.676471	22.8936
11	5	4.63636	2.56332	0.052704	2.95956	-1.20991	21	0.663265	17.857
12	5	3.81818	2.59252	0.041004	2.91757	-1.4448	23	0.672727	24.7898
13	6	3.04546	2.00173	0.071952	2.77798	-1.24306	21	0.654206	21.8037
14	6	2.47727	1.67196	0.052548	2.99066	-0.44754	29	0.754545	27.2916
15	4	4.81818	2.34406	0.063153	2.71756	-1.21968	21	0.717172	23.405
16	4	4.61364	3.40014	0.087614	2.79977	0.16318	25	0.731183	21.4067
17	4	5.15909	2.91899	0.059284	2.86716	-0.71384	22	0.706522	19.6553
18	3	3.61364	2.38442	0.052488	2.71538	-1.16022	21	0.714286	18.7674
19	3	2.68182	1.07188	0.041155	3.1236	-1.3091	21	0.794118	23.8567
20	5	3.43182	3.05351	0.049752	3.12616	-0.03896	22	0.791667	21.0371
21	4	4.25	1.71799	0.048377	3.07556	-1.37141	22	0.682927	15.7035
22	4	3.65909	1.55811	0.052535	2.61891	-0.7081	21	0.796748	35.24
23	6	5.31818	1.85805	0.052798	2.86384	-2.05826	21	0.657407	23.6195
24	5	4.7907	2.65737	0.040602	3.14038	-0.36085	20	0.716981	25.6459
25	6	3.27907	0.97645	0.069615	2.99436	0.30674	25	0.745283	25.5492
26	6	3.25581	1.93538	0.059488	2.46884	-0.59178	20	0.744681	21.1355
27	5	4.16279	4.24071	0.063346	2.55599	-0.93502	19	0.7	22.3757
28	1	3.5814	2.44845	0.056645	3.11725	-0.10371	21	0.704082	19.9055
29	4	6.47619	2.50965	0.055648	2.9567	-0.76074	19	0.686869	21.5815
30	5	2.78049	3.07804	0.058571	2.79967	-1.302	22	0.705263	21.9004
31	4	3.1875	3.34749	0.060191	2.77208	-0.95987	22	0.628571	21.4902
32	5	4.13636	3.37319	0.064607	3.06043	-0.20999	21	0.67	18.3596
33	4	3.84091	3.50674	0.045808	3.29533	-0.79185	24	0.815789	28.3304
34	3	3.31818	3.46248	0.062937	3.41949	-0.42077	18	0.731183	18.9899
35	5	4.5	2.99874	0.055892	3.30864	-1.2013	21	0.690722	19.9798
36	4	3.54546	2.38098	0.041638	2.96934	0.00307	21	0.765306	22.4167
37	5	5.52273	4.64544	0.061499	2.58021	0.07157	20	0.693182	17.1166
38	4	4.06818	2.33677	0.084501	3.72213	0.86935	22	0.7	22.6221
39	4	3.86364	1.24463	0.066812	3.28416	1.84018	18	0.785714	17.8277
40	3	1.93182	2.19061	0.055092	3.6789	-0.9863	21	0.722772	23.6541
41	5	6.77273	4.78283	0.06224	2.97771	-0.46006	23	0.666667	18.0239
42	4	5.27273	2.16281	0.048896	2.32369	-0.76843	21	0.708333	21.1505
43	6	5.11364	4.68794	0.060321	3.0805	-0.57675	25	0.757282	21.6401
44	4	4.43182	3.0546	0.04244	2.9529	-1.19256	27	0.744444	19.539
45	4	2.52273	4.04428	0.078026	2.47578	-1.45033	20	0.663551	21.8295
46	3	5.06818	1.94072	0.054481	3.67978	-0.87734	20	0.673469	18.9496
47	5	3.18182	1.22792	0.059048	3.2277	-1.25375	21	0.698113	24.1922
48	5	3.40909	2.18435	0.0421	2.91039	-1.17742	21	0.692308	21.9093
49	5	3.93023	2.79562	0.077494	2.71343	0.15864	21	0.701923	22.7363
50	4	4.55814	2.22607	0.037955	3.25341	-0.21231	19	0.790698	19.6167
51	2	2.95349	1.58135	0.072798	2.97986	0.18682	24	0.77193	32.0746
52	5	2	3.1649	0.067632	3.36883	-0.64629	23	0.722222	20.2385
53	4	3.32558	2.84389	0.095131	2.94684	-0.10586	21	0.795918	22.975
54	5	2.02326	1.6957	0.052487	3.20896	-0.22717	25	0.715686	24.1664
55	6	4.62791	2.04488	0.075222	2.75768	-1.82265	23	0.682692	22.286
56	5	3.11628	1.03416	0.05349	3.0664	-0.58595	23	0.708738	23.1038
57	5	2.86047	3.17493	0.039464	3.17587	-1.67173	24	0.678571	24.9556
58	5	4.44186	2.62896	0.050521	3.06229	-0.95909	19	0.763441	22.0853
59	4	6.04651	3.18943	0.047829	3.32556	-0.67704	19	0.728261	22.192
60	4	3.46512	0.94748	0.056921	3.2932	0.04348	20	0.705882	22.8914
61	4	5.5	2.51352	0.038242	3.09603	-0.4509	22	0.712766	20.4713
62	4	2.83333	2.30262	0.064084	2.75962	-1.43669	21	0.640351	25.6128
63	2	3.28571	3.72885	0.102927	3.53154	0.39012	27	0.762376	24.2109
64	5	3	1.63231	0.056417	2.60313	-0.97267	25	0.765957	19.9555
65	4	4	2.57836	0.066486	2.82622	-0.33407	18	0.71134	19.4053
66	6	4	3.17957	0.042706	3.23857	-0.1161	18	0.693878	21.3724
67	4	5	2.25519	0.05105	3.09597	1.75993	19	0.768421	20.8656
68	2	3	1.13695	0.048187	3.09112	0.09352	19	0.699115	27.1178
69	4	3.8	3.15859	0.054354	3.65315	-1.23964	21	0.702128	19.4368
70	6	2.4	1.91435	0.060037	3.21185	-0.34353	19	0.741573	19.7275
71	4	5.2	2.39626	0.043038	2.93165	0.93342	21	0.744681	21.1096
72	2	2.2	1.8667	0.058243	3.59322	-1.53587	21	0.752137	29.7876
73	5	2.5	2.96309	0.088854	2.50931	-2.1417	20	0.831683	25.4793
74	1	1.5	1.618	0.069483	3.40358	-0.74163	23	0.924812	43.092
75	6	3.5	1.73246	0.079803	2.6525	0.11077	21	0.709302	18.1222
76	4	5	1.51121	0.078325	2.9925	0.44648	19	0.694581	19.4362
77	3	3.66667	1.17085	0.044035	3.14369	0.46701	20	0.70297	23.0177
78	5	3.53125	3.85431	0.068768	2.58424	-0.66023	25	0.73	22.7048
79	5	5.5	3.29658	0.040101	2.8304	-1.00378	21	0.663265	22.946
80	6	3.25	-1.04732	0.066935	3.12671	1.68958	24	0.720721	27.7199
81	4	2.875	1.3509	0.0509	3.26008	-0.34955	20	0.75	20.5671
82	5	2.375	1.36198	0.044169	2.93823	-1.12392	21	0.754386	29.268
83	6	2.75	2.28135	0.054503	2.37428	-0.62611	22	0.75	21.4205
84	4	2.8	0.28816	0.120145	3.05152	2.39259	20	0.638095	20.4152
85	5	3.1	0.34224	0.065144	3.09641	0.73081	24	0.71028	24.7475
86	3	2.8	2.86696	0.058974	3.12217	-1.99709	22	0.819149	21.5137
87	5	3.4	2.13852	0.043203	2.98014	-1.28239	20	0.718447	22.0376
88	2	1.2	3.7355	0.064824	3.35448	-0.63517	19	0.701923	24.1795
89	4	3.5	2.83457	0.033363	3.44194	-1.025	24	0.737374	20.0363
90	5	2.96429	2.72904	0.073391	2.67666	-2.55287	27	0.759615	25.5726
91	4	3.67857	3.58684	0.075715	3.5916	-0.56584	25	0.69697	21.93
92	4	3.46154	2.22718	0.066771	2.8335	0.10655	29	0.705263	20.6396
93	5	4.04	3.1957	0.051252	3.16959	-0.33705	29	0.75	19.5432
94	4	4.92308	3.72537	0.045091	2.97158	-1.34645	21	0.760417	20.7914
95	5	2.15385	3.69833	0.078139	3.02851	-1.22896	22	0.71	23.004
96	5	3.53846	3.96912	0.062195	2.68874	-0.19305	21	0.756757	23.9932
97	3	3.03846	1.99949	0.079361	3.18651	-1.26533	20	0.770642	25.4185
98	5	3.65385	0.79966	0.091706	3.08785	0.39835	25	1.0396	26.7837
99	4	2.19231	1.51298	0.076066	3.17134	-0.38148	26	0.791304	33.7837
100	1	2.03846	2.52872	0.090079	2.95571	0.75707	19	0.754717	25.8345
101	2	2.42308	2.92515	0.079994	2.49588	-0.31946	23	0.864	40.5544
102	4	3.69231	2.24882	0.06702	3.0235	-0.34548	24	0.666667	24.966
103	6	5.23077	3.72682	0.04842	3.26405	-1.04908	23	0.728261	20.9779
104	4	4.92308	2.669	0.057042	3.07653	-1.50472	19	0.717172	22.2016
105	5	3.42308	3.33302	0.071287	2.97636	-0.77132	23	0.666667	19.6107
106	4	4.57692	2.81185	0.04642	3.36667	0.75932	19	0.677419	19.2415
107	5	4.30769	2.69876	0.04299	3.14867	0.54897	19	0.752688	20.9047
108	4	2.73077	3.23056	0.051309	4.14579	-0.48451	24	0.712644	19.0352
109	5	3.34615	3.16097	0.046509	3.9426	-0.78996	19	0.738095	16.6492
110	4	6.88462	2.39211	0.090628	3.02006	1.06013	20	0.698925	20.3062
111	3	4.38462	2.01955	0.043895	2.94436	-1.11035	21	0.705263	21.92
112	4	4.92308	4.57395	0.049321	2.92068	-0.3439	21	0.72043	20.0781
113	4	4.80769	1.97227	0.039954	3.20866	-1.51368	21	0.68	21.8236
114	5	2.84	2.33347	0.057605	2.24251	-0.87894	21	0.716981	25.3302
115	4	2.64	0.60171	0.054819	2.59938	-0.11198	20	0.76699	25.1105
116	6	3.84	2.70243	0.043156	2.92977	-0.76187	22	0.686275	22.6716
117	4	2.32	1.14485	0.058826	3.17339	2.30239	24	0.773196	22.8468
118	5	4.4	0.30347	0.05657	2.85013	1.19914	24	0.709677	20.2374
119	6	3.72	0.15587	0.050586	2.73582	0.44948	19	0.692308	22.7336
120	6	5.52174	0.15066	0.074192	2.93278	2.2889	26	0.679612	20.8086
121	6	3.78261	2.34249	0.044159	2.89216	-1.74445	21	0.715789	19.4176
122	7	3.69231	3.73005	0.053476	2.74515	-1.96697	21	0.737864	21.5216
123	7	3.65385	0.67736	0.057084	2.69552	-0.38218	21	0.669903	22.1367
124	3	3.57692	2.5887	0.053344	3.65844	0.63628	26	0.717172	21.6219
125	4	2.69231	-0.55468	0.069032	3.28754	0.72477	20	0.714286	26.9034
126	5	6.15385	0.20103	0.068155	2.56826	0.57679	21	0.693069	23.0612
127	2	2.42308	4.46377	0.10157	3.49311	-1.16078	22	0.792793	27.0054
128	3	3.07692	1.2465	0.070979	3.03313	-0.17688	21	0.758242	19.2802
129	5	3.38462	2.8846	0.085083	2.65626	-0.05229	22	0.70297	21.4902
130	4	4.11538	-0.51973	0.081459	3.26399	-0.82545	18	0.731959	19.4201
131	4	2.61538	2.05885	0.0614	3.11859	-1.15696	23	0.756757	28.3094
132	5	5.03846	0.6985	0.056211	2.30031	-1.71718	24	0.71	21.922
133	4	5.53846	3.35256	0.061307	2.75483	-1.54129	21	0.643564	21.1953
134	6	2.96154	3.36799	0.073734	3.43527	1.28624	22	0.831776	26.9171
135	6	3.84615	1.22025	0.062981	2.76505	-0.38619	21	0.69697	19.3134
136	4	4.11538	1.69958	0.081378	2.89087	2.08254	22	0.686275	20.6891
137	4	4.61538	4.30823	0.052157	2.60862	-0.37808	23	0.733333	20.0752
138	5	3.88462	2.38635	0.045647	3.29316	-2.10302	22	0.72549	22.1065
139	5	3.30769	2.54236	0.041486	2.38296	-1.19868	24	0.728261	19.9458
140	5	2.19231	2.45388	0.07282	2.55901	-0.85049	28	0.666667	18.1262
141	5	3.34615	2.68435	0.06462	3.40982	-0.555	20	0.732143	29.0198
142	5	2.44	2.07052	0.027951	3.07596	-0.34921	21	0.827273	29.0693
143	6	3.36	2.12397	0.055146	3.28912	-1.01893	21	0.677083	17.9192
144	5	3.28	1.64212	0.049159	3.50826	-0.85899	22	0.707071	20.6867
145	5	2.96	4.07005	0.060026	3.31088	-0.18813	21	0.729167	18.0321
146	5	4.92	2.87366	0.057851	3.20476	-1.23693	21	0.707071	18.3289
147	3	3.08	2.84697	0.072734	3.40246	0.47272	19	0.711712	27.8421
148	4	3.44	4.6172	0.052147	3.77674	-2.26599	24	0.726316	21.8676
149	4	4.20833	-0.61214	0.053702	3.11241	0.87958	26	0.805825	24.4291
150	4	4.91304	3.59687	0.048678	2.98407	-1.81823	27	0.681818	18.1868
151	4	3.11538	2.92406	0.053506	3.10488	-1.74668	20	0.69	22.1966
152	3	1.88461	1.05591	0.101627	1.84836	-0.34618	24	0.669811	23.6314
153	5	3.65385	1.83485	0.046097	2.30753	-0.40264	19	0.657143	28.237
154	5	4.34615	1.77064	0.050812	2.9352	-0.33872	22	0.682243	23.2873
155	5	3.07692	3.19051	0.06263	3.16608	-2.36167	23	0.747475	20.5486
156	4	3.57692	2.52708	0.05477	3.49314	-0.86033	23	0.64486	24.1222
157	5	2.42308	2.93358	0.070704	3.72606	-1.15306	19	0.704082	19.5731
158	5	2.76923	1.76224	0.053728	3.57615	-0.75212	18	0.736842	19.3535
159	4	3.30769	1.93861	0.048786	2.88243	-0.52893	21	0.719101	18.9824
160	4	2.61538	3.55154	0.066676	3.10179	-1.4612	27	0.7	22.0734
161	3	1.80769	1.62829	0.066434	3.43984	-0.52724	21	0.84252	38.0538
162	5	2.80769	2.32503	0.050551	3.01343	-1.31838	18	0.721154	25.6661
163	3	2.61538	1.30699	0.066479	3.41765	-2.36779	20	0.845528	37.9337
164	4	2.61538	2.80977	0.066455	2.9384	-0.36267	23	0.646465	18.8017
165	5	4.65385	2.52695	0.070736	3.00906	-0.75143	26	0.654545	23.0608
166	4	3.19231	1.80407	0.041352	2.96772	-1.08402	25	0.714286	22.0124
167	4	3.80769	3.39116	0.038574	2.8785	-1.03093	18	0.684211	22.2822
168	4	3.30769	4.05015	0.050542	2.49379	-1.7017	21	0.660377	24.0574
169	4	3.80769	2.70799	0.050878	3.15416	-1.04805	20	0.78	22.8553
170	4	2.19231	2.99433	0.064019	2.49556	-1.47159	30	0.825688	28.8319
171	5	4.26923	1.60571	0.091878	3.00157	-0.11819	20	0.712766	20.7418
172	4	4.34615	3.03646	0.048641	2.93618	-1.43053	20	0.690722	21.5987
173	6	3.32	2.70178	0.049196	3.48879	-0.56829	23	0.72381	22.6696
174	2	3.32	2.53644	0.044296	2.59456	-0.30886	21	0.722222	24.5998
175	4	3.12	1.77599	0.045599	3.80081	-1.45839	25	0.721649	21.9422
176	4	3.88	2.67667	0.065049	2.88916	-1.95587	20	0.757895	21.5358
177	4	4.28	2.63105	0.046984	2.44658	-0.67525	20	0.666667	22.092
178	6	2.72	0.76801	0.062939	3.2244	0.98861	30	0.693069	24.285
179	6	3.45833	3.84863	0.059203	3.93437	-0.38058	24	0.701031	21.6391
180	2	1.95454	2.2359	0.064706	3.52493	-2.39026	29	0.839286	33.1243
181	6	3.69231	3.33318	0.070448	2.20561	0.10241	21	0.666667	22.2324
182	4	2.96154	1.08263	0.068873	3.51173	-0.79232	20	0.744444	19.5508
183	6	3.34615	1.86222	0.049703	2.75035	-0.29917	18	0.742268	20.8303
184	4	3.76923	1.27037	0.052495	2.52035	-0.93628	20	0.705263	20.3277
185	5	4.73077	1.99946	0.051867	3.07878	-2.3446	19	0.694737	19.1881
186	4	5.61538	3.6212	0.048671	3.18799	-0.00705	20	0.769231	20.3749
187	4	2.34615	3.02213	0.06888	2.89731	0.30123	20	0.752577	21.6966
188	4	2.80769	1.53068	0.065768	3.13572	-1.19508	22	0.669725	26.5293
189	4	6.61538	0.956	0.062387	3.04727	0.41947	19	0.71875	21.8522
190	4	3.11538	0.9479	0.048689	3.15727	-0.32965	22	0.726415	24.8241
191	4	4.65385	2.92062	0.06603	2.58774	-0.1008	18	0.660099	21.3346
192	4	6.11538	0.14224	0.090453	2.91286	2.70947	18	0.736842	20.3004
193	3	3.84615	-1.2375	0.097813	3.48525	2.82802	19	0.72043	19.6094
194	4	4.88462	-1.07071	0.073971	3.12898	0.48594	19	0.762887	22.9005
195	3	3.73077	-0.54299	0.06161	3.39456	0.08423	19	0.707547	24.6528
196	3	5.30769	1.31397	0.07672	3.09758	2.53654	21	0.709677	20.8203
197	4	3.42308	0.51997	0.048039	3.1132	-1.35122	20	0.711712	24.929
198	5	4.42308	0.66747	0.050138	2.76602	0.27052	19	0.774194	20.7761
199	5	3.57692	-0.34195	0.060349	2.97329	0.79504	19	0.725275	17.3754
200	5	3.57692	1.15745	0.069376	3.29949	0.77702	19	0.642202	25.2163
201	4	3.96	2.89587	0.056704	2.32994	-2.84012	21	0.731183	21.4638
202	2	3.88	2.57244	0.04684	3.05035	-0.87321	19	0.726415	24.8573
203	4	3.64	2.7296	0.04089	2.03473	-0.20813	23	0.757576	23.219
204	3	2.32	3.08328	0.055041	2.76595	-0.63129	23	0.805825	28.2584
205	5	3.44	0.95912	0.08169	3.54916	0.69144	19	0.722772	23.2708
206	6	4.96	1.49528	0.049725	2.74914	1.7694	21	0.691099	20.3696
207	6	4.48	2.05167	0.108969	2.55231	0.42001	24	0.622642	22.5528
208	3	4.6	1.55372	0.048567	2.94934	1.00906	24	0.752294	26.7737
209	4	5.10526	2.31252	0.028697	3.14903	-0.48425	21	0.677419	19.0021
210	5	3.24	3.07036	0.073008	3.24785	-2.05159	21	0.675676	27.9155
211	5	3.12	3.31651	0.042237	2.54541	-1.72174	25	0.728155	23.5286
212	5	5.36	2.9018	0.043101	2.73688	-0.37274	26	0.717391	21.054
213	3	3.16	4.20508	0.066663	2.75109	-1.82001	21	0.718447	23.045
214	4	2.32	1.41166	0.046935	2.79517	-1.07606	24	0.703704	25.369
215	4	3.76	1.43381	0.053147	3.07488	-1.676	20	0.732673	22.377
216	5	3.92	1.48545	0.046513	3.56718	-1.16613	19	0.730337	17.6005
217	4	4.48	3.00576	0.041788	3.26733	-0.7778	19	0.793478	20.8276
218	5	4.04	1.62027	0.049417	3.1309	-1.97737	21	0.714286	15.8826
219	4	2.12	0.6803	0.060839	2.9972	-1.63242	21	0.787037	29.4719
220	5	3.48	3.43818	0.082046	2.96892	-1.60794	22	0.714286	26.3632
221	4	2.88	3.59012	0.089291	2.53674	-0.42743	21	0.815534	26.0741
222	4	3.76	2.96094	0.045411	4.02435	-0.12144	25	0.72	24.1194
223	5	4.12	2.34794	0.038074	3.1774	0.10613	24	0.696078	21.1778
224	5	3.52	1.42456	0.059631	3.12552	-0.43365	21	0.693878	21.8571
225	4	3.24	2.21781	0.055171	3.38271	-1.38701	28	0.815217	21.0981
226	4	2.96	1.87972	0.058734	3.02977	0.97156	21	0.731959	24.9193
227	3	2.92	3.27457	0.051386	3.15388	-0.29095	18	0.772727	26.0132
228	3	4.12	1.05324	0.033334	2.75942	-0.31018	19	0.717391	20.7017
229	5	2.56	2.7095	0.058453	3.07189	-0.82556	23	0.736364	26.743
230	4	3.20833	3.00496	0.043257	2.77068	-1.25595	21	0.680672	30.3604
231	4	3.16667	0.69154	0.070119	2.73829	-1.05157	19	0.684685	26.8247
232	4	4.41667	2.32657	0.071461	2.65335	-0.2031	20	0.67033	18.4101
233	6	3.82609	1.85198	0.073297	2.8673	-1.6977	19	0.677083	18.9749
234	4	3.43478	4.10531	0.0797	2.91802	-0.34313	19	0.744681	22.875
235	4	3.78261	2.59187	0.048519	2.79865	-1.63962	19	0.666667	21.4046
236	5	3.04348	2.9961	0.0697	3.06406	-0.812	20	0.697917	22.095
237	4	1.73913	1.89365	0.055853	2.93683	-1.73567	19	0.802198	21.5087
238	5	3.07692	2.61547	0.060794	3.19554	-1.85392	28	0.669811	22.0054
239	4	3.08	2.30579	0.065572	2.8972	-2.5556	22	0.642105	18.5975
240	5	4.4	2.71414	0.045511	3.55221	-0.79728	21	0.738636	17.4664
241	5	3.72	1.88923	0.050088	2.87623	-1.1578	20	0.632653	22.3322
242	4	3.4	2.62145	0.049585	3.01822	-0.91746	21	0.708738	22.5686
243	5	3.6	2.03494	0.054111	3.07531	-0.34075	21	0.752577	24.2587
244	4	3.36	1.83985	0.06713	2.43663	0.17794	18	0.663265	21.3407
245	3	1.88	2.36362	0.060231	3.00784	-2.12863	23	0.8	25.0971
246	4	3.6	2.20135	0.052876	2.98113	0.04	20	0.711538	26.789
247	3	2.88	1.53008	0.054265	2.27795	-1.11067	21	0.693694	28.7806
248	4	2.84	2.89754	0.068252	3.35908	-0.64626	21	0.768421	21.6136
249	5	3.44	3.38101	0.067411	2.75332	0.03119	27	0.715789	20.8718
250	5	4.12	2.07909	0.05014	2.94347	0.09563	19	0.757576	21.4585
251	5	2.12	1.402	0.064448	2.9982	0.49024	22	0.644231	23.4538
252	5	4.68	3.40146	0.047172	2.47157	-1.24134	24	0.707865	20.8312
253	5	2.68	1.18984	0.050452	2.13855	-0.83654	21	0.698276	28.6493
254	4	3.04167	2.52699	0.038099	3.48583	-2.07152	21	0.722772	22.6542
255	4	3.08333	2.77653	0.05677	2.73323	-1.61341	22	0.651786	27.1145
256	3	4.04167	2.72119	0.056785	3.30265	-0.54486	23	0.839506	19.9433
257	4	3.58333	3.60784	0.046598	3.23933	-1.12137	19	0.771739	20.4118
258	5	4.91667	2.91677	0.049317	2.85748	-0.50305	19	0.698925	20.5751
259	6	4.04167	2.20074	0.075458	3.1972	-1.21623	19	0.717172	22.1027
260	5	3.45833	3.40648	0.066539	2.46128	-0.72786	22	0.75641	18.393
261	6	4.04167	0.97595	0.050488	3.12297	-0.92055	26	0.744444	21.7314
262	4	3.875	2.67215	0.0371	2.69949	0.07376	25	0.737374	20.9311
263	6	3.58333	0.80049	0.040463	2.80855	-1.5389	21	0.673267	21.7662
264	5	5.79167	3.73288	0.063234	3.89216	-1.38262	21	0.69697	20.3004
265	5	4.79167	2.56577	0.047318	3.06899	-0.46399	20	0.712766	20.4215
266	4	3.08333	3.74019	0.07881	3.0314	-1.91709	19	0.675676	26.8544

## Sheet: men rates
female	rating block	male rater #1	male rater #2	male rater #3	male rater #4	male rater #5	male rater #6	male rater #7	male rater #8	male rater #9	male rater #10	male rater #11	male rater #12	male rater #13	male rater #14	male rater #15	male rater #16	male rater #17	male rater #18	male rater #19	male rater #20	male rater #21	male rater #22	male rater #23	male rater #24	male rater #25	male rater #26	male rater #27	male rater #28	male rater #29	male rater #30	male rater #31	male rater #32	male rater #33	male rater #34	male rater #35	male rater #36	male rater #37	male rater #38	male rater #39	male rater #40	male rater #41	male rater #42	male rater #43	male rater #44
1	1	2	6	2	3	5	4	1	3	4	3	4	1	1	5	2	1	2	5	4	2	4	3	2	6	5	3	4	0	4	4	3	2	3	0	4	3	4	3	2	4	4	4	3	4
2	1	3	6	1	4	6	3	2	3	3	3	5	2	4	5	4	5	4	6	4	5	6	5	5	5	6	4	6	7	6	5	4	3	4	5	5	3	4	4	5	4	5	5	2	3
3	1	3	6	3	4	4	3	2	3	3	3	4	1	1	5	3	2	3	5	5	3	4	5	3	4	6	4	5	1	5	4	3	3	4	2	5	3	3	3	3	3	3	4	3	5
4	1	3	3	4	3	5	3	2	3	5	2	2	0	1	2	3	2	2	6	4	4	7	2	1	4	7	4	6	1	6	4	6	3	3	3	5	3	4	2	4	4	5	5	3	5
5	1	8	8	4	8	8	4	3	4	6	4	2	1	3	4	6	6	6	7	4	6	7	4	7	4	5	5	6	3	5	6	5	4	4	2	5	5	4	6	5	6	6	3	6	6
6	1	4	6	2	5	4	3	1	4	4	3	5	1	2	6	4	3	4	6	3	3	6	6	1	4	6	5	6	6	6	5	5	5	6	4	5	4	5	7	5	6	4	6	4	5
7	1	6	5	3	5	3	4	2	4	5	3	5	2	1	3	3	1	4	5	4	3	5	6	2	5	5	4	5	5	5	5	4	3	6	2	4	3	3	3	5	3	3	5	3	6
8	1	5	5	7	6	7	6	5	4	5	4	7	4	4	6	5	5	6	6	5	6	8	7	4	7	7	5	7	7	5	5	6	3	8	4	6	5	5	6	6	5	7	7	3	6
9	1	1	0	3	0	3	3	1	2	3	2	3	0	0	1	3	1	4	2	3	3	3	1	1	3	5	2	4	1	4	3	4	2	1	0	4	2	3	0	2	1	2	3	0	4
10	1	4	6	2	5	6	3	2	3	4	3	2	1	1	5	3	1	3	4	4	4	4	5	2	5	6	3	5	3	4	5	5	3	6	2	5	3	4	2	5	4	5	4	3	5
11	1	5	6	3	5	6	5	2	3	6	3	6	1	1	7	4	3	5	5	4	2	7	8	2	5	7	3	6	4	7	4	6	3	6	5	5	4	4	5	7	4	5	6	3	6
12	1	5	5	1	4	4	4	2	3	3	3	5	1	0	5	3	2	3	5	3	4	5	2	2	4	6	4	6	4	5	5	3	3	4	5	5	3	4	4	6	5	4	5	4	5
13	1	2	3	0	1	3	4	2	3	4	5	5	0	0	4	3	0	2	4	3	3	4	4	1	4	5	4	5	1	4	5	3	3	2	4	5	3	3	4	3	3	3	4	2	4
14	1	3	4	0	3	4	3	1	3	4	2	3	0	0	1	3	1	3	3	4	1	3	2	0	4	5	4	5	0	4	4	3	3	2	1	4	2	3	1	2	2	2	4	0	3
15	1	3	7	3	6	6	4	4	4	4	3	6	1	2	7	4	4	5	5	4	6	7	6	3	4	5	2	6	6	8	3	7	3	8	7	5	3	5	4	7	3	5	7	4	6
16	1	1	6	4	5	6	4	3	3	6	4	5	2	4	1	4	2	7	5	4	5	8	7	3	5	5	2	6	3	7	4	7	3	7	5	5	5	6	6	7	5	4	5	2	5
17	1	6	5	6	5	6	4	4	4	7	5	4	4	2	5	4	3	7	5	6	4	7	6	4	5	6	3	7	4	5	4	6	4	7	7	7	5	7	4	5	5	6	7	4	6
18	1	6	5	1	4	7	3	2	3	3	4	3	1	4	3	4	2	4	4	4	2	4	6	0	4	3	3	6	0	6	5	1	4	4	6	5	3	3	3	3	3	2	6	3	7
19	1	4	5	0	5	5	3	1	2	5	2	1	0	0	2	2	0	2	4	2	3	4	2	0	4	3	4	4	1	5	4	2	3	3	2	4	3	2	2	4	1	2	4	1	6
20	1	3	6	0	4	4	3	1	2	4	5	1	1	1	5	3	0	2	4	2	1	3	6	0	5	4	3	5	6	5	5	4	3	5	2	5	4	3	7	4	1	6	4	4	5
21	1	4	5	4	4	6	4	2	4	5	4	4	2	3	6	4	1	5	5	4	3	5	5	4	4	6	2	6	4	6	5	4	3	5	6	6	3	3	5	4	4	5	6	3	4
22	1	5	5	5	3	3	4	3	4	4	3	4	3	0	3	5	1	6	4	3	4	4	4	0	5	6	4	4	4	3	4	3	2	7	2	5	2	4	4	6	1	3	6	0	6
23	1	7	5	8	4	4	4	4	5	6	3	6	3	3	7	6	2	5	5	4	6	8	7	4	5	6	4	8	7	6	6	6	5	7	5	5	3	4	7	4	7	6	6	6	5
24	1	5	6	5	6	6	5	2	3	5	4	5	3	2	6	3	2	6	4	5	3	5	7	1	5		2	6	6	6	5	9	3	7	6	5	6	5	5	7	4	6	7	2	5
25	1	4	5	2	4	4	3	1	2	4	3	3	1	0	7	2	1	4	4	4	3	4	2	1	4		3	5	1	5	4	4	3	5	3	4	4	3	2	3	3	4	6	2	5
26	1	3	5	1	4	5	3	1	4	4	3	2	2	1	2	4	2	4	6		4	5	1	1	4	4	3	6	1	4	3	6	3	4	1	4	3	4	3	5	2	2	5	0	6
27	1	5	5	0	3	5	3	2	3	6	5	4	2	3	3	5	3	4	5		5	4	5	7	5	3	4	6	2	6	3	7	2	6	5	5	2	5	6	5	3	4	5	4	4
28	1	3	5	1	5	4	3	2	3	6	4	3	1	2	3	4	2	3	4		3	5	6	4	4	6	3	5	2	4	4	4	2	3	3	5	3	4	3	5	4	1	5	4	4
29	1	6	8	8	7	6	6	6	7	5	5	6	4	2	6	5	6	6	6	7		7	7	7	6	7	5	7	6	8	6	7	8	8	9	7	5	5	5	8	7	9		8	8
30	1	2	3	0	3	5	4	1	3	5	2	3	1	0		2	0	2	3		2	5	2	0		5	2	4	1	5	3	3	2	5	2	4	3	3	4	5	2	3	5	0	5
31	1	4	5	1	5	4	3	2	2	3	4	4	1	1	2	3	2		3	3							3	5	1	4	3	4	3	4	3	4	2	3	4	7
32	2	5	4	8	4	5	4	2	3	4	4	5	1	2	4	4	2	5	4	4	3	6	6	2	5	6	3	6	3	6	5	5	3	4	4	5	3	5	3	4	5	3	7	1	5
33	2	5	5	7	4	5	3	2	3	4	3	4	1	1	4	3	2	5	4	4	3	5	4	0	5	6	3	6	5	5	4	7	3	3	2	4	2	4	4	3	4	4	7	3	4
34	2	4	2	1	2	4	3	1	4	4	3	4	0	1	5	4	0	4	4	3	4	5	2	0	4	4	2	6	4	3	4	5	2	2	2	6	2	3	2	6	3	5	7	4	6
35	2	5	4	2	4	6	3	3	4	5	5	5	1	2	7	5	1	4	4	4	5	5	6	0	4	7	4	5	3	6	6	8	4	7	6	6	3	5	6	4	3	4	7	4	6
36	2	4	6	1	6	3	2	1	3	4	3	4	0	1	4	3	0	4	5	4	3	3	3	0	4	5	3	6	3	5	4	6	3	3	5	5	4	3	3	5	4	4	6	2	6
37	2	7	5	6	6	7	3	3	7	7	5	3	4	5	3	6	4	6	6	7	6	5	6	4	8	6	5	7	6	6	4	6	4	6	3	7	4	8	9	5	6	6	7	3	6
38	2	5	5	3	5	6	4	2	4	6	4	4	1	2	5	3	1	4	4	4	3	4	5	2	6	6	3	6	4	5	5	5	3	6	3	4	3	5	5	4	3	4	6	2	5
39	2	5	6	0	7	5	3	2	3	5	4	2	1	5	3	4	3	4	4	3	6	6	6	0	5	4	2	6	5	4	4	5	3	4	2	6	4	3	4	1	2	6	6	2	5
40	2	1	5	0	2	2	3	1	2	3	2	1	0	0	2	2	0	3	4	2	1	3	1	0	3	3	1	4	0	2	3	1	2	1	0	4	1	1	0	9	1	2	5	0	2
41	2	6	7	9	6	8	7	7	7	6	5	8	6	5	7	6	4	8	7	7	6	8	8	9	6	7	5	8	7	7	6	9	2	8	8	7	4	7	8	7	9	5	7	6	8
42	2	6	5	4	5	7	4	3	6	7	5	4	5	2	7	6	4	5	6	5	6	7	8	0	7	6	3	7	2	6	5	8	4	8	6	7	4	5	5	6	5	5	6	5	5
43	2	4	7	2	6	4	4	4	5	6	6	4	4	4	7	6	3	6	6	5	5	6	6	7	6	6	3	6	5	6	4	6	3	7	5	6	5	6	5	4	4	4	7	4	6
44	2	5	5	4	4	5	4	2	6	6	4	4	4	3	6	4	0	5	4	4	5	5	5	4	6	6	2	6	5	4	5	5	3	6	5	5	5	4	3	3	4	5	7	4	4
45	2	2	1	3	2	3	3	1	3	4	1	2	1	1	1	3	0	3	4	3	2	5	1	0	3	4	2	5	2	4	4	4	3	1	4	3	2	2	0	6	2	2	6	0	3
46	2	5	5	5	3	6	5	3	7	7	5	5	3	2	6	5	4	5	6	5	6	7	7	3	5	5	5	7	5	6	4	7	3	6	5	6	3	4	6	6	4	4	7	5	5
47	2	4	3	3	2	5	3	2	4	2	3	2	3	3	1	3	4	4	4	5	3	3	3	5	5	3	1	5	1	3	4	3	3	4	2	3	3	3	3	4	1	5	5	1	4
48	2	5	5	5	4	4	3	1	4	4	2	2	1	1	4	3	1	5	4	4	3	6	3	0	5	6	2	5	2	5	5	3	3	4	2	4	4	3	2	2	4	3	4	3	5
49	2	3	3	2	4	4	4	2	3	5	4	4	1	2	3	3	2	2	5	5	4	7	5	2	5	5	5	5	3	6	5	6	4	5	5	4	4	4	3	5	4	4	6	2
50	2	8	7	5	7	6	4	2	3	5	4	3	4	4	4	4	4	4	5	5	4	6	4	5	5		3	7	2	5	5	6	3	5	1	6	3	4	3	6	4	5	4	7	5
51	2	2	3	3	2	3	4	1	4	5	3	3	1	0	3	3	0	4	4	5	2	3	3	1	4		4	6	2	5	3	3	3	3	2	4	3	4	1	3	2	2	6	1	4
52	2	2	2	0	1	2	2	1	2	2	2	3	0	0	2	2	0	3	3	2	1	3	1	0	4		2	5	0	4	4	4	2	1	2	3	2	2	4	1	1	2	4	0	3
53	2	1	4	1	3	3	3	2	3	5	3	2	1	2	1	4	1	4	4		3	6	5	1	3	5	3	5	5	6	5	4	3	4	3	5	3	4	4	3	3	2	6	1	4
54	2	3	5	0	4	3	2	0	3	2	2	2	0	0	1	1	0	2	3		1	4	3	0	2	2	1	4	0	3	3	2	2	4	2	4	1	2	1	4	1	1	4	0	3
55	2	2	5	4	3	6	5	4	5	4	4	5	3	4	7	3	2	2	5		3	7	5	5	4	6	3	7	6	7	5	6	5	6	4	7	4	4	5	3	4	4	6	5	5
56	2	2	6	1	5	4	3	1	3	4	2	4	1	0	3	1	0	4	4		3	4	4	0	4	5	3	5	0	5	5	3	3	6	3	4	4	3	3	3	3	2	6	1	4
57	2	4	5	5	4	4	3	1	3	4	2	4	1	1	1	2	1	4	5	2	4		4	0	4	3	1	5	1	4	3	3	2	2	2	4	2	3	2	5	1	2	6	1	3
58	2	6	5	4	4	6	4	2	5	5	5	4	1	1	4	4	1	5	4	5	4	6	5	3	5	6		6	6	5	5	6	4	4	2	4	4	4	6	4	5	5	7	4	6
59	2	6	6	4	5	7	5	5	6	5	6	6	4	4	7	4	3	6	4	5	4	8	6	4	6	7		7	5	8	7	8	7	9	6	9	6	6	8	8	9	6	7	5	6
60	2	3	4	3	3	4	3	2	4	4	3	1	1	1	2	3	1	4	5	4	3	5	3	0	4		2	6	2	6	5	6	4	4	2	5	2	4	3	4	5	4	6	4	5
61	2	8	5	7	7	5	5	5	4	6	6	6	4	3	2	5	6	6	5	6	3	8			6	6	2	7	4	8	4	6	3	8	5	5	4	5	7	8	9	6	6	2	8
62	2	2	4	0	3	4	3	1	2	3	3	2	2	1	2	3	0	3	4	3	4	6	3	0	3		3	4	1	4	3	6	2	3	2	4	3	3	3	3	3	2	6		3
63	2	2	4	1	3	4	3	2	3	5	3	2	1	0	3	3	0	4	4	2	3			0	5	4	3	5	3	5	5	4	3	2	4	5	3	3	4	6	4	4	6	2	6
64	3	2	4	1	3	5	3	2	2	2	4	4	2	3	1	3	2	1	5	4	2	6	2	1	5	5	4	6	2	3	2	3	3	4	0	4
65	3	4	6	4	6	5	3	2	5	5	1	3	3	1	4	4	1	4	5	5	4	7	4	3	5	6	4	5	3	5	4	6	3	4	4	2
66	3	6	6	6	6	4	4	1	5	3	4	2	3	1	2	4	1	5	5	5	6	5	6	2	4	5	3	4	4	1	3	4	5	5	3	7
67	3	6	6	5	6	6	3	4	6	4	5	3	3	5	7	3	4	8	4	3	4	8	6	6	7	5	3	7	3	5	5	6	5	5	4	5
68	3	4	4	3	3	4	3	2	3	4	3	4	1	1	6	3	0	5	4	3	2	5	3	0	3	3	2	5	1	4	3	5	4	2	1	2
69	3	4	5	4	4	4	4	2	3	5	4	3	2	1	5	5	4	5	4	3	3	5	5	5	4	3	2	7	3	6	1	3	4	5	2	4
70	3	2	5	0	2	3	3	2	4	3	3	1	1	2	5	2	0	3	4	4	2	5	0	0	2	4	2	4	2	3	3	2	1	2	2	1
71	3	6	7	4	7	6	5	3	6	6	4	4	5	3	7	4	2	7	7	5	6	8	7	4	5	8	2	7	4	8	6	6	4	2	2	5
72	3	1	4	0	2	3	3	1	3	3	2	1	0	0	2	2	0	4	4	2	2	4	3	0	4	5	1	5	1	3	3	3	1	3	0	2
73	3	1	1	3	0	4	3	0	3	4	4	4	1	0	2	4	1	2	4	3	2	4	2	1	4	4	4	4	0	5	2	2	1	3	3
74	3	1	2	2	1	2	1	0	2	2	2	1	0	0	2	1	0	1	2	2	2	3	1	0	2	4	3	3	1	2	3	2	0	1	0
75	3	3	4	0	3	5	3	1	3	6	3	2	2	3	4	4	5	4	4	3	3	5	2	7	4	5	3	5	4	3		5	2	3	2	4
76	3	4	6	6	5	6	4	4	4	5	6	7	3	4	7	3	5	6	4	5	5	6	5	5	6		4	6	5	4	7	5	4	5	2	7
77	3	6	6	3	6	4	4	4	4	5	2	2	2	2	4		1	6	5	4	2	6	2	0	5		3	5	1	4	5	4	3	5	2	4
78	3	4	4	3	4	6	3	3	6	6	3	2	1	3	3	4	2	4	4	3		5			4	4	5	5	1	4	3	3	3	3	1	4
79	3	6	6	7	5	6	5	5	4	5	4	6	4	2	6	6	5	6	6	5	7	7	6	6	7	7	4	7		6	4	7		4		5
80	3	4	5	4	4	6	3	1	5	3	3	4	1	2	4	3	0	4	4	4			1	1	4	5	3	4	3	3	5		2	4	1	4
81	3	3	5	3	3	4	3	1	3	4	2	3	1	0	1	4	1	4	5	4	2	5	3	1		4		5	3	2	2		1	2	2	6
82	3	2	6	0	3	4	3	1	4	3	2	1	0	0	1	2	0	4	3	3	2	4	4	0		5		4	2	5	2	2	0		1	3
83	3	2	4	1	3	5	3	2	5	3	2	2	1	2	1	3	2	4	3	3	5	3	2	0		5		6	1	3	4	2	1		2	3
84	3	1	2	2	1	5	4	2	4	5	3	3	1	2	2	3	1	5	4	4	3	5	1	0	4		3	5	0	5	1	3
85	3	4	4	1	4	4	3	2	5	4	3	3	2	1	6	3	0	5	3	3				0			2	4	2	5	2	5	2	4	1	6
86	3	2	3	1	2	4	3	2	4	3	2	3	1	0	2	4	3	4	5	3	3	3	3	0	4	6		5	2		3	3		1
87	3	4	5	1	5	5	3	2	4	6	3	3	1	2	1	3	1	5	4	5	3	6	2	0	4	7		4	3	5	1	4
88	3	1	3	0	1	1	3	0	2	2	1	0	0	0	1	1	0	2	2	2	1	2	1	0	2	2		3	0	0	2	1
89	3	5	5	2	4	4	3	2	4	5	2	4	0	1	6	3	1	4	3	5	1	6	4		4	6		7	2	6	3	2	1
90	3	3	2	1	2	7	2	2	4	4	3	2	2	1	1	3	1	2		5							4	5	2	4	4	4	3	2	3	5
91	3	3	4	5	4	7	3	3	2	6	3	3	2	1	1	4	2		4	4							3	6	4	6	5	5	3	3	2	5
92	3	4	5	4	5	5	3	2	4	4	2	2	2	1	4	3	0			4								5	3	5	4	4	3	4	3	5
93	3	5	5	2	5	8	3	2	6	6	2	3	1	3		2	3			4								6	3	5	4	7	3	4	4	5
94	4	4	7	4	5	7	7	3	5	5	3	4	2	2	3	4	5	3	4	6	4	7	8	6	8	7	5
95	4	1	2	1	1	3	3	1	2	3	2	1	1	0	2	2	0	1	4	3	3	6	3	0	4	4	3
96	4	6	5	2	5	6	2	1	1	5	2	5	2	2	1	3	4	4	4	2	4	5	6	3	5	4	3
97	4	2	3	2	3	5	3	1	3	4	3	1	1	0	4	3	3	3	4	4	3	3	3	2	5	6	5
98	4	2	4	4	4	6	4	1	3	5	3	4	1	1	1	3	4	2	6	5	5	4	4	2	6	6	5
99	4	1	3	4	2	4	3	1	2	4	2	2	1	1	1	3	0	1	2	2	2	2	3	1	4	3	3
100	4	0	4	1	3	4	3	1	2	3	2	2	0	1	1	2	0	1	3	2	1	3	2	1	4	4	3
101	4	0	2	3	1	4	4	2	2	4	2	2	1	1	3	2	0	1	3	5	2	3	4	1	3	4	4
102	4	4	4	2	3	5	4	2	3	6	3	4	2	2	6	3	3	2	4	5	2	5	5	3	4	6	4
103	4	6	5	1	4	6	6	4	4	7	6	6	2	3	7	6	4	2	6	6	5	7	7	8	7	6	5
104	4	6	5	4	4	7	4	3	5	6	3	6	4	2	7	4	5	3	5	5	5	8	8	5	5	5	4
105	4	2	3	2	3	5	3	1	3	5	5	5	2	5	1	3	0	4	5	3	4	4	4	7	4	3	3
106	4	7	8	2	8	7	3	1	3	5	4	6	2	4	4	4	1	5	6	4	5	6	5	6	5	5	3
107	4	5	8	2	6	5	5	1	3	3	3	2	3	4	7	4	1	6	5	6	5	4	6	5	4	6	3
108	4	3	5	0	2	3	2	1	2	4	3	2	1	0	5	3	1	3	3	4	2	5	3	2	5	5	2
109	4	5	7	2	5	5	2	2	3	3	4	2	2	0	6	4	3	2	5	3	2	6	3	1	4	3	3
110	4	3	6	8	5	9	7	5	7	7	6	8	5	5	8	7	7	8	7	7	6	9	9	9	7	7	7
111	4	5	5	3	5	6	4	2	3	6	5	6	1	1	7	4	4	5	4	4	5	6	7	2	5	5	4
112	4	5	7	3	6	5	6	3	4	6	4	5	1	4	5	5	6	4	6	4	5	6	5	7	5	6	5
113	4	6	7	1	6	6	5	5	5	5	5	5	2	3	7	5	1	4	6	5	6	7	7	1	5	7	3
114	4	3	4	0	3	6	3	1	2	2	3	4	0	0	3	3	1	3	5	4	3	6	3	2	4		3
115	4	2	5	0	3	4	3	1	3	4	2	3	1	4	1	2	1	4	4		2	6	3	0	2	3	3
116	4	4	6	0	4	4	3	2	4	7	5	3	2	3	5	5	4	4	5		3	4	2	5	4	5	3
117	4	3	6	0	4	3	3	1	5	3	4	1	1	1	1	3	0	4	3	2	1	2	1	2		2	2
118	4	5	4	4	5	6	3	4	5	5	3	4	3	3	7	3	0	4	4	4	6	7	5		7	6	3
119	4	5	5	5	4	5	4	3	5	5	4	4	2	1	6	3	1	5	4	4	2	3	2	2	5		4
120	4	5	6	3	7	6	5	4	7	6	4	2			7	4		9	5	4	8	6	6	8	6	6	3
121	4	6	5	0	5	5	3	4	4	4	4	4	1	2	5	4	3	4	5	5	4			1		6	3
122	5	4	4	0	3	5	3	2	3	5	3	4	1	2	5	4	3	5	4	5	6	7	5	0	4	6	3
123	5	3	3	1	3	6	4	2	3	6	4	4	1	2	6	4	3	5	4	5	3	8	6	0	4	3	2
124	5	4	5	2	4	4	4	2	3	4	4	4	3	1	5	4	1	5	5	5	2	4	5	1	5	5	2
125	5	3	5	1	4	4	3	1	2	4	3	2	1	0	3	2	1	3	5	5	5	4	1	0	2	5	1
126	5	5	6	5	5	8	6	6	5	6	5	6	4	6	7	6	6	7	6	6	6	8	8	8	8	6	5
127	5	0	3	2	1	2	3	2	2	4	2	4	1	0	4	3	0	4	4	3	2	3	1	0	4	6	3
128	5	4	5	1	4	5	5	1	2	4	3	3	1	1	5	2	1	2	5	3	3	4	4	0	4	5	3
129	5	2	5	1	3	5	4	1	3	6	4	3	2	3	4	2	3	5	6	3	2	4	3	1	5	5	3
130	5	3	5	4	4	6	4	2	5	6	2	2	2	2	5	3	2	5	6	3	4	7	4	5	6	7	3
131	5	1	5	3	3	4	3	1	4	3	2	3	1	0	2	2	0	4	5	3	2	4	1	0	4	5	3
132	5	3	5	6	5	7	5	3	5	7	6	4	4	2	8	4	4	6	6	6	4	6	6	3	5	7	4
133	5	4	6	8	6	8	5	5	5	6	5	4	3	2	7	5	6	7	6	5	2	8	8	5	7	7	4
134	5	1	5	3	3	3	4	2	4	4	2	3	1	0	5	3	1	4	4	4	2	4	4	0	5	3	3
135	5	4	6	5	5	6	4	2	4	6	4	3	1	4	7	3	1	5	4	5	2	5	3	0	6	4	1
136	5	3	6	6	5	5	4	3	4	7	4	5	1	1	5	3	2	5	4	5	4	6	4	0	6	6	3
137	5	6	6	3	6	5	5	3	6	6	5	3	3	2	4	5	5	5	6	5	5	4	5	4	5	5	3
138	5	5	5	4	4	6	3	1	4	5	4	3	2	1	5	5	3	5	4	3	4	6	5	1	6	5	2
139	5	4	5	1	4	5	4	1	4	5	3	3	1	0	6	4	1	4	4	3	3	6	2	0	4	6	3
140	5	1	2	1	2	3	3	1	3	3	2	1	0	0	4	2	0	4	4	3	2	3	2	0	5	5	1
141	5	3	6	0	5	5	3	3	5	4	4	3	2	2	1	3	4	4	5	5	5	4	3	0	4	2	2
142	5	6	6	1	7	4	2	0	4	2	2	1	0	0	2	4	0	2	3	3	2	3	1		3	2	1
143	5	3	5	2	4	5	4	3	2	4	5	4	1	0	7	3	3	4	6	3	1	5	2	2	4		2
144	5	4	5	3	3	5	3	2	3	3	5	4	1	2	4	3	1	4	5		2	5	3	0	4	5	3
145	5	4	4	1	5	3	3	2	4	4	3	4	1	1	3	3	1	4	4	3	3	5	3	0	4		2
146	5	4	6	5	4	4	5	4	5	6	5	5	2	4	6	5	5	7	5		2	6	6	6	6	7	3
147	5	2	3	3	3	4	3	3	3	4	2	2	3	0	6	3	1	4	3	5	4	5	6	0	2		3
148	5	4	4	2	3	5	3	2	4	5	3	3	1	1	2	4	1	5	5	5	4	6	2	0	6	6
149	5	5	6	3	7	5	4	2	5	4	4	1	4		6	3		6	5	5	3	6	1	0	6	6	4
150	5	6	5	3	5	5	4	4	4	6	5	5	4	3	7	5	3	5	5	5	5				6	8	5
151	6	4	4	5	2	5	3	2	3	3	3	2	3	1	5	3	1	5	4	4	2	5	3	0	4	4	1
152	6	0	1	2	0	3	3	1	2	4	2	1	0	0	1	2	0	4	5	2	1	4	2	0	4	4	1
153	6	3	5	2	3	5	4	1	4	5	4	7	1	1	6	3	0	4	5	3	3	5	7	0	6	5	3
154	6	4	6	7	5	4	4	2	5	5	4	4	3	2	6	4	3	4	6	3	4	4	5	7	5	4	3
155	6	3	5	4	3	4	3	1	3	3	3	3	3	1	5	3	1	3	5	2	2	6	2	0	5	5	2
156	6	3	6	6	5	5	4	2	4	4	3	3	2	1	3	4	1	4	4	4	4	5	3	0	5	5	3
157	6	2	2	3	2	3	3	1	4	3	2	2	0	0	3	3	0	4	4	2	3	4	1	0	4	5	3
158	6	4	5	2	6	4	4	1	3	4	2	1	1	0	2	3	0	3	4	2	2	4	4	0	3	6	2
159	6	5	5	3	4	4	3	1	3	4	3	2	1	1	5	3	2	4	5	4	4	6	2	0	3	6	3
160	6	3	3	2	2	4	4	1	3	2	2	0	1	0	4	3	1	5	4	4	2	4	3	0	3	5	3
161	6	1	3	0	1	3	3	1	3	2	1	0	0	0	2	2	0	3	3	3	2	3	1	0	4	4	2
162	6	3	4	1	4	3	3	2	5	2	2	3	2	0	1	4	1	5	4	3	2	3	4	0	4	5	3
163	6	2	4	1	3	3	3	2	4	3	3	1	1	0	2	3	1	4	4	3	2	3	3	1	4	4	4
164	6	4	4	3	2	3	3	1	3	4	3	2	0	0	2	4	0	3	4	4	1	6	1	0	4	5	2
165	6	4	4	5	2	6	3	3	6	5	4	5	3	2	6	4	3	5	5	5	5	6	6	6	6	7	5
166	6	5	4	3	4	4	3	2	4	3	2	2	1	3	5	3	0	4	3	4	4	4	1	1	5	5	4
167	6	4	5	5	5	6	4	2	4	5	3	4	1	1	6	3	2	5	4	4	3	5	4	1	4	5	4
168	6	4	5	2	4	4	4	1	5	4	2	3	1	0	4	4	2	4	4	3	3	4	4	1	6	4	4
169	6	3	4	4	3	5	4	1	4	5	2	5	2	1	5	5	2	4	5	6	3	5	5	1	5	6	4
170	6	2	3	0	3	4	3	1	3	2	2	3	1	1	3	2	1	4	2	2	1	4	2	0	3	2	3
171	6	1	4	4	3	5	3	4	5	5	5	6	2	2	6	4	4	6	5	3	5	6	6	3	5	5	4
172	6	6	5	4	4	6	4	4	4	5	4	4	2	2	7	5	3	5	5	4	3	4	7	1	5	6	4
173	6	7	6	2	6	5	3	1	2	4	2	4	1	0	2	4	2	2	5	4	3	4	5	1	4		4
174	6	4	5	6	3	3	4	1	3	4	2	4	1	1	5	4	0	5	4		2	4	4	1	5	5	3
175	6	4	5	0	3	6	3	1	3	4	3	2	0	1	3	3	0	5	4	3	4	5		4	5	5	2
176	6	3	4	6	3	5	4	2	5	5	4	3	3	1	3	5	4	5	5	3	5	3	5	1	6		4
177	6	5	6	3	5	6	4	3	6	4	4	2	3	1	7	5	2	5	6	5	5	6	4	1	5		4
178	6	3	4	0	3	5	3	2	4	5	2	2	2	1	5	3	0		4	3	1	3	2	0	4	5	2
179	6	4	6	3	6	4	3	2	4	4	4	5	1	2	4	2	0	4	4	4		4	4	3		4	2
180	6	4	3	1	4	2	1	1	2	4	1	1	0	0	1	1	0	2	3	2					4	3	3
181	7	3	4	1	2	5	4	4	5	4	3	3	2	2	6	4	3	6	4	5	5	5	3	1	4	5	3
182	7	3	3	0	2	4	3	2	5	3	3	2	2	1	4	4	1	5	5	3	3	3	2	1	5	5	3
183	7	5	6	7	5	4	4	1	4	4	2	1	0	0	1	3	0	6	5	3	2	6	4	1	4	6	3
184	7	5	5	3	5	5	3	4	3	5	5	4	2	1	6	3	2	5	4	3	4	6	1	0	4	7	3
185	7	6	5	6	5	6	4	5	6	5	3	6	1	0	5	5	2	7	4	6	6	6	4	5	5	6	4
186	7	8	5	7	6	8	4	5	6	6	5	6	4	2	8	4	5	6	5	4	5	7	6	5	7	7	5
187	7	2	3	3	3	3	3	2	3	3	2	3	0	0	2	3	0	4	2	3	2	4	1	0	4	4	2
188	7	2	3	3	1	4	3	3	4	3	3	4	1	1	7	3	0	4	3	4	2	3	2	0	4	4	2
189	7	7	5	9	6	8	6	6	8	7	6	6	5	3	6	7	6	8	6	6	7	8	8	7	9	7	5
190	7	4	5	3	3	3	4	2	3	4	2	4	1	1	2	3	1	4	4	4	2	5	4	0	4	6	3
191	7	4	5	7	5	5	4	3	6	6	4	5	3	4	6	3	4	5	4	3	5	6	4	8	4	5	3
192	7	4	6	8	6	8	6	5	5	8	6	6	6	5	8	6	4	8	5	5	5	7	8	7	7	6	4
193	7	1	5	1	5	4	5	4	5	4	3	5	3	3	3	3	1	7	5	4	6	7	4	1	4	6	1
194	7	4	5	7	5	5	5	3	5	5	3	5	5	2	7	3	3	7	6	5	6	6	7	2	6	7	3
195	7	4	5	1	4	5	3	3	6	4	2	4	3	1	6	3	1	6	5	5	3	5	5	0	5	6	2
196	7	4	8	3	6	6	4	5	6	7	4	4	4	4	7	4	2	8	6	6	5	7	6	7	6	6	3
197	7	4	5	2	4	5	3	2	4	4	2	3	3	1	6	3	1	5	5	4	3	5	4	0	4	5	2
198	7	6	7	5	7	5	4	3	4	5	3	4	5	2	5	4	1	6	5	4	6	7	4	2	4	5	2
199	7	3	6	2	5	6	3	2	3	4	2	3	3	2	6	4	1	5	5	3	4	6	3	0	5	5	2
200	7	3	6	5	6	4	3	1	4	5	3	1	4	1	3	3	0	6	6	3	7	5	2	1	4	5	2
201	7	3	4	3	3	8	5	3	4	4	2	3	2	4	4	4	3	4	3	5	4	6	4	3	5	6
202	7	6	5	3	4	5	3	2	3	5	4	4	2	1	6	3	3	4	5	4	4	5	4	2	5		5
203	7	4	7	3	5	5	3	2	4	5	4	3	1	1	1	3	3	5	6	5	2	4		1	4	7	3
204	7	3	3	0	3	4	3	2	4	3	2	3	0	1	4	2	0	3	2	3	2	4	2	0	3		2
205	7	2	7	2	5	6	3	2	4	5	4	3	2	2	4	3	0	5	4	3	2	4	4	2	4		4
206	7	4	6	2	5	5	5	4	6	5	4	6	5	5	8	3	3	4	5	5	3	7	7	5	8		4
207	7	1	5	6	5	6	4	5	6	7	3	5	2	3	5	3	5	4	5	5		6	6	1	5	6	3
208	7	5	7	7	6	5	4	3	5	6	5	4	3	3	6		1	5	5	4	4	5	5	1	7	6	3
209	7	6	7	6	7	6	5	3	4	7	5	5	2	4	7	4	5	6		5							3
210	8	3	3	1	2	5	3	2	6	4	3	2	1	1	3	4	0	5	6	4	5	4	4	3	4	3
211	8	6	5	0	4	4	3	1	3	4	2	2	3	1	4	4	0	4	5	4	3	5	2	0	4	5
212	8	6	5	2	6	7	5	5	5	6	5	4	6	4	7	5	4	4	5	6	4	6	7	7	7	6
213	8	3	4	6	3	5	5	1	5	3	2	3	2	0	4	3	1	4	5	3	1	5	2	0	4	5
214	8	3	5	2	3	3	3	1	4	2	2	2	0	1	1	2	0	4	5	2	1	4	1	0	3	4
215	8	4	4	2	2	5	4	2	5	5	5	3	1	3	5	4	2	6	5	4	2	6	4	0	6	5
216	8	5	5	3	4	5	4	3	4	5	4	3	1	2	6	3	3	5	5	4	4	6	1	3	5	5
217	8	6	6	6	6	6	3	2	4	6	4	4	3	2	3	3	2	5	4	5	6	5	6	4	5	6
218	8	3	5	8	4	4	4	3	4	5	3	5	1	2	6	4	1	5	4	5	3	7	1	4	4	6
219	8	1	3	3	1	2	3	1	3	3	2	2	0	0	3	3	0	4	3	2	2	3	2	0	4	3
220	8	2	3	6	1	5	3	2	5	6	3	4	1	1	3	3	1	5	4	3	4	4	6	1	6	5
221	8	2	1	4	0	6	3	1	4	4	2	3	1	3	1	3	0	5	4	3	5	3	3	2	4	5
222	8	4	5	3	4	6	3	2	5	4	2	3	2	3	6	3	1	6	5	4	3	6	2	3	4	5
223	8	3	7	6	5	4	3	3	4	3	5	2	4	2	5	3	1	6	5	6	5	5	4	2	4	6
224	8	4	4	7	4	4	3	2	4	5	2	1	3	2	5	4	1	5	4	4	5	4	1	1	5	4
225	8	3	4	3	3	5	3	2	4	5	2	3	3	1	2	3	2	5	3	3	5	4	5	1	4	3
226	8	3	4	3	3	4	3	2	3	3	2	4	2	0	3	2	0	5	3	4	3	5	4	0	4	5
227	8	5	4	1	4	3	3	2	4	3	3	2	1	1	3	3	2	4	3	4	3	4	2	0	4	5
228	8	8	8	2	6	5	3	3	4	5	4	2	2	3	1	4	1	5	5	5	3	7	3	3	5	6
229	8	2	4	1	2	4	3	3	6	4	3	2	2	0	1	3	0	4	3	3	1	3	1	1	3	5
230	8	5	5	3	4	4	4	2	4	5	4	3	1	1	2	3	0	5	4	3	2	5	4	0	4
231	8	3	3	4	1	5	3	3	5	4	3	4	2	2	2	3	1	5	5	4	2	5	2	1	4
232	8	5	5	3	5	6	4	4	5	5	5	5	3	2	7	3	2	5	4	5	3	6	7	3	4
233	8	3	3	6	3	7	3	2	3	5	3	3	2	1	7	3	1	5	5	4	7	7	5	0
234	8	3	4	7	2	4	3	1	5	5	3	4	1	1	2	4	1	6	5	3	3	6	6	0
235	8	5	5	0	3	6	3	1	5	4	3	3	3	3	7	3		5	5	3	5	4	6	1	4
236	8	3	3	1	2	4	3	3	5	4	3	4	1	1	4	4	1	4	4	4	4	5	3	0
237	8	2	3	0	2	3	3	1	3	3	1	1	0	1	1	2	0	5	3	2	2	2	0	0
238	8	4	5	2	5	4	2	1						0	3	3				3		4				4
239	9	2	2	7	1	5	3	2	4	5	5	2	0	1	1	3	0	4	3	3	2	5	6	1	4	6
240	9	4	5	7	5	6	4	5	5	4	4	5	2	1	7	4	1	5	5	5	3	6	5	1	5	6
241	9	4	5	3	4	6	3	4	5	4	4	4	2	4	4	3	0	4	4	4	4	6	2	1	5	4
242	9	5	3	5	3	4	4	1	5	4	3	4	1	2	5	3	3	5	3	2	4	4	3	1	3	5
243	9	3	5	8	5	4	4	2	4	4	3	4	1	2	5	3	2	5	3	4	2	4	2	0	4	7
244	9	3	7	3	5	5	4	1	6	5	4	2	0	1	2	3	1	5	5	3	2	5	2	0	4	6
245	9	2	4	0	3	3	3	1	3	2	1	1	0	0	1	2	0	4	3	2	1	3	1	0	3	4
246	9	4	6	2	5	5	5	2	6	3	3	5	1	0	4	3	3	4	3	3	2	5	6	1	5	4
247	9	3	4	3	2	4	3	2	4	4	3	3	1	1	3	2	0	5	3	2	3	4	4	0	4	5
248	9	2	3	1	2	4	3	1	6	4	3	2	1	0	3	3	0	4	3	3	3	3	5	0	6	6
249	9	5	4	3	3	5	3	3	4	4	4	3	2	1	6	3	0	5	3	5	1	5	3	0	5	6
250	9	5	5	5	4	6	3	3	5	4	4	3	3	3	6	3	1	4	4	4	4	5	6	1	5	7
251	9	3	5	0	4	3	3	1	3	3	1	3	0	0	2	2	0	4	2	2	2	3	0	0	3	4
252	9	5	7	5	6	7	4	4	5	5	5	4	3	3	4	3	2	6	4	3	5	7	5	2	6	7
253	9	4	4	0	3	3	3	4	6	3	2	3	0	0	5	3	0	4	3	3	2	3	1	0	3	5
254	9	4	5	3	4	6	3	2	4	3	2	2	0	1	2	3	0	4		3	2	6	5	0	4	5
255	9	5	4	1	3	4	3	2	4	5	3	1	2	1	3	2	0	5	5	4	3		2	2	6	4
256	9	5	6	5	5	5	3	2	5	5	4	3	2	2	6	2	1	4	5	4	3	7	4	3		6
257	9	5	5	4	5	5	3	1	3	5	5	3	2	1	2	4	1	5	5	4	5	6	3	0	4
258	9	6	7	6	6	8	3	2	6	5	5	3	3	3	6	4	2	7	6	5	5	6	5	2	7
259	9	3	4	3	2	5	3	3	6	6	3	4	3	1	6	2	2	5	5	5	6	7	6	2	5
260	9	4	4	0	4	3	3	3	4	5	3	3	3	2	2	4	2	5	4	5	6	5	4		3	2
261	9	5	5	1	4	7	3	3	6	4	5	4	2	1	6	4	1	5	4	4	4	6	5		4	4
262	9	6	6	1	6	5	4	2	4	6	2	2	4	2	3	4	2	5	6	4	3	4	3		5	4
263	9	5	6	2	5	9	3	2	5	4	3	3	1	1	3	4	1	5	4	4	3	5	2	0	6
264	9	6	4	9	4	6	6	3	5	7	6	6	4	4	7	5	5	5	6	6	7	8	8	5		7
265	9	6	5	8	6	6	4	4	5	7	3	3	3	3	6	3	1	4	4	6	5	5	5	5	8
266	9	2	3	4	1	4	3	2	5	4	4	2	1	1	6	3	1	5	4	4	2	5	4	0	4

## Sheet: facial maturity scores
Maturity	Female	F. Maturity
woman	1	1.12986
woman	2	-0.64015
woman	3	0.56129
woman	4	-0.52908
woman	5	0.00628
woman	6	-0.31339
woman	7	0.13498
woman	8	1.07264
woman	9	-1.58099
woman	10	-1.09514
woman	11	-1.20991
woman	12	-1.4448
woman	13	-1.24306
woman	14	-0.44754
woman	15	-1.21968
woman	16	0.16318
woman	17	-0.71384
woman	18	-1.16022
woman	19	-1.3091
woman	20	-0.03896
woman	21	-1.37141
woman	22	-0.7081
woman	23	-2.05826
woman	24	-0.36085
woman	25	0.30674
woman	26	-0.59178
woman	27	-0.93502
woman	28	-0.10371
woman	29	-0.76074
woman	30	-1.302
woman	31	-0.95987
woman	32	-0.20999
woman	33	-0.79185
woman	34	-0.42077
woman	35	-1.2013
woman	36	0.00307
woman	37	0.07157
woman	38	0.86935
woman	39	1.84018
woman	40	-0.9863
woman	41	-0.46006
woman	42	-0.76843
woman	43	-0.57675
woman	44	-1.19256
woman	45	-1.45033
woman	46	-0.87734
woman	47	-1.25375
woman	48	-1.17742
woman	49	0.15864
woman	50	-0.21231
woman	51	0.18682
woman	52	-0.64629
woman	53	-0.10586
woman	54	-0.22717
woman	55	-1.82265
woman	56	-0.58595
woman	57	-1.67173
woman	58	-0.95909
woman	59	-0.67704
woman	60	0.04348
woman	61	-0.4509
woman	62	-1.43669
woman	63	0.39012
woman	64	-0.97267
woman	65	-0.33407
woman	66	-0.1161
woman	67	1.75993
woman	68	0.09352
woman	69	-1.23964
woman	70	-0.34353
woman	71	0.93342
woman	72	-1.53587
woman	73	-2.1417
woman	74	-0.74163
woman	75	0.11077
woman	76	0.44648
woman	77	0.46701
woman	78	-0.66023
woman	79	-1.00378
woman	80	1.68958
woman	81	-0.34955
woman	82	-1.12392
woman	83	-0.62611
woman	84	2.39259
woman	85	0.73081
woman	86	-1.99709
woman	87	-1.28239
woman	88	-0.63517
woman	89	-1.025
woman	90	-2.55287
woman	91	-0.56584
woman	92	0.10655
woman	93	-0.33705
woman	94	-1.34645
woman	95	-1.22896
woman	96	-0.19305
woman	97	-1.26533
woman	98	0.39835
woman	99	-0.38148
woman	100	0.75707
woman	101	-0.31946
woman	102	-0.34548
woman	103	-1.04908
woman	104	-1.50472
woman	105	-0.77132
woman	106	0.75932
woman	107	0.54897
woman	108	-0.48451
woman	109	-0.78996
woman	110	1.06013
woman	111	-1.11035
woman	112	-0.3439
woman	113	-1.51368
woman	114	-0.87894
woman	115	-0.11198
woman	116	-0.76187
woman	117	2.30239
woman	118	1.19914
woman	119	0.44948
woman	120	2.2889
woman	121	-1.74445
woman	122	-1.96697
woman	123	-0.38218
woman	124	0.63628
woman	125	0.72477
woman	126	0.57679
woman	127	-1.16078
woman	128	-0.17688
woman	129	-0.05229
woman	130	-0.82545
woman	131	-1.15696
woman	132	-1.71718
woman	133	-1.54129
woman	134	1.28624
woman	135	-0.38619
woman	136	2.08254
woman	137	-0.37808
woman	138	-2.10302
woman	139	-1.19868
woman	140	-0.85049
woman	141	-0.555
woman	142	-0.34921
woman	143	-1.01893
woman	144	-0.85899
woman	145	-0.18813
woman	146	-1.23693
woman	147	0.47272
woman	148	-2.26599
woman	149	0.87958
woman	150	-1.81823
woman	151	-1.74668
woman	152	-0.34618
woman	153	-0.40264
woman	154	-0.33872
woman	155	-2.36167
woman	156	-0.86033
woman	157	-1.15306
woman	158	-0.75212
woman	159	-0.52893
woman	160	-1.4612
woman	161	-0.52724
woman	162	-1.31838
woman	163	-2.36779
woman	164	-0.36267
woman	165	-0.75143
woman	166	-1.08402
woman	167	-1.03093
woman	168	-1.7017
woman	169	-1.04805
woman	170	-1.47159
woman	171	-0.11819
woman	172	-1.43053
woman	173	-0.56829
woman	174	-0.30886
woman	175	-1.45839
woman	176	-1.95587
woman	177	-0.67525
woman	178	0.98861
woman	179	-0.38058
woman	180	-2.39026
woman	181	0.10241
woman	182	-0.79232
woman	183	-0.29917
woman	184	-0.93628
woman	185	-2.3446
woman	186	-0.00705
woman	187	0.30123
woman	188	-1.19508
woman	189	0.41947
woman	190	-0.32965
woman	191	-0.1008
woman	192	2.70947
woman	193	2.82802
woman	194	0.48594
woman	195	0.08423
woman	196	2.53654
woman	197	-1.35122
woman	198	0.27052
woman	199	0.79504
woman	200	0.77702
woman	201	-2.84012
woman	202	-0.87321
woman	203	-0.20813
woman	204	-0.63129
woman	205	0.69144
woman	206	1.7694
woman	207	0.42001
woman	208	1.00906
woman	209	-0.48425
woman	210	-2.05159
woman	211	-1.72174
woman	212	-0.37274
woman	213	-1.82001
woman	214	-1.07606
woman	215	-1.676
woman	216	-1.16613
woman	217	-0.7778
woman	218	-1.97737
woman	219	-1.63242
woman	220	-1.60794
woman	221	-0.42743
woman	222	-0.12144
woman	223	0.10613
woman	224	-0.43365
woman	225	-1.38701
woman	226	0.97156
woman	227	-0.29095
woman	228	-0.31018
woman	229	-0.82556
woman	230	-1.25595
woman	231	-1.05157
woman	232	-0.2031
woman	233	-1.6977
woman	234	-0.34313
woman	235	-1.63962
woman	236	-0.812
woman	237	-1.73567
woman	238	-1.85392
woman	239	-2.5556
woman	240	-0.79728
woman	241	-1.1578
woman	242	-0.91746
woman	243	-0.34075
woman	244	0.17794
woman	245	-2.12863
woman	246	0.04
woman	247	-1.11067
woman	248	-0.64626
woman	249	0.03119
woman	250	0.09563
woman	251	0.49024
woman	252	-1.24134
woman	253	-0.83654
woman	254	-2.07152
woman	255	-1.61341
woman	256	-0.54486
woman	257	-1.12137
woman	258	-0.50305
woman	259	-1.21623
woman	260	-0.72786
woman	261	-0.92055
woman	262	0.07376
woman	263	-1.5389
woman	264	-1.38262
woman	265	-0.46399
woman	266	-1.91709
girl	girl #1	2.94697
girl	girl #2	2.26893
girl	girl #3	1.87239
girl	girl #4	3.696
girl	girl #5	3.37871
girl	girl #6	1.79934
girl	girl #7	2.53276
girl	girl #8	3.58143
girl	girl #9	4.48281
girl	girl #10	1.6741
girl	girl #11	1.57759
girl	girl #12	1.62356
girl	girl #13	2.749
girl	girl #14	3.83261
girl	girl #15	1.38333
girl	girl #16	2.97593
girl	girl #17	2.48863
girl	girl #18	2.91335
girl	girl #19	2.54371
girl	girl #20	2.09911
girl	girl #21	2.69573
girl	girl #22	2.64002
girl	girl #23	4.30856
girl	girl #24	1.9055
girl	girl #25	3.87849
girl	girl #26	3.15955
girl	girl #27	2.73317
girl	girl #28	0.21946
girl	girl #29	2.62505
girl	girl #30	1.81702
girl	girl #31	-0.15974
girl	girl #32	1.97441
girl	girl #33	4.32613
girl	girl #34	1.43659
girl	girl #35	2.45246
girl	girl #36	2.50328
girl	girl #37	1.89368
girl	girl #38	1.67405
girl	girl #39	3.06219
girl	girl #40	1.05703
girl	girl #41	3.08573
girl	girl #42	0.94342
girl	girl #43	1.09127
girl	girl #44	1.02265
girl	girl #45	3.08828
girl	girl #46	3.87524
girl	girl #47	1.38724
girl	girl #48	3.22474
girl	girl #49	0.91368
girl	girl #50	2.24472
girl	girl #51	2.26435
girl	girl #52	3.56328
girl	girl #53	1.91474
girl	girl #54	1.09806
girl	girl #55	3.30927
girl	girl #56	2.37915
girl	girl #57	1.57739
girl	girl #58	3.07808
girl	girl #59	2.71202
girl	girl #60	2.32411
girl	girl #61	1.78805
girl	girl #62	3.71956

## Sheet: facial dimorphism scores
sex	Female	F. Dimorphism
female	1	3.55353
female	2	2.29586
female	3	1.91332
female	4	2.89738
female	5	1.7644
female	6	2.11386
female	7	2.82633
female	8	1.2108
female	9	3.75329
female	10	2.2574
female	11	2.56332
female	12	2.59252
female	13	2.00173
female	14	1.67196
female	15	2.34406
female	16	3.40014
female	17	2.91899
female	18	2.38442
female	19	1.07188
female	20	3.05351
female	21	1.71799
female	22	1.55811
female	23	1.85805
female	24	2.65737
female	25	0.97645
female	26	1.93538
female	27	4.24071
female	28	2.44845
female	29	2.50965
female	30	3.07804
female	31	3.34749
female	32	3.37319
female	33	3.50674
female	34	3.46248
female	35	2.99874
female	36	2.38098
female	37	4.64544
female	38	2.33677
female	39	1.24463
female	40	2.19061
female	41	4.78283
female	42	2.16281
female	43	4.68794
female	44	3.0546
female	45	4.04428
female	46	1.94072
female	47	1.22792
female	48	2.18435
female	49	2.79562
female	50	2.22607
female	51	1.58135
female	52	3.1649
female	53	2.84389
female	54	1.6957
female	55	2.04488
female	56	1.03416
female	57	3.17493
female	58	2.62896
female	59	3.18943
female	60	0.94748
female	61	2.51352
female	62	2.30262
female	63	3.72885
female	64	1.63231
female	65	2.57836
female	66	3.17957
female	67	2.25519
female	68	1.13695
female	69	3.15859
female	70	1.91435
female	71	2.39626
female	72	1.8667
female	73	2.96309
female	74	1.618
female	75	1.73246
female	76	1.51121
female	77	1.17085
female	78	3.85431
female	79	3.29658
female	80	-1.04732
female	81	1.3509
female	82	1.36198
female	83	2.28135
female	84	0.28816
female	85	0.34224
female	86	2.86696
female	87	2.13852
female	88	3.7355
female	89	2.83457
female	90	2.72904
female	91	3.58684
female	92	2.22718
female	93	3.1957
female	94	3.72537
female	95	3.69833
female	96	3.96912
female	97	1.99949
female	98	0.79966
female	99	1.51298
female	100	2.52872
female	101	2.92515
female	102	2.24882
female	103	3.72682
female	104	2.669
female	105	3.33302
female	106	2.81185
female	107	2.69876
female	108	3.23056
female	109	3.16097
female	110	2.39211
female	111	2.01955
female	112	4.57395
female	113	1.97227
female	114	2.33347
female	115	0.60171
female	116	2.70243
female	117	1.14485
female	118	0.30347
female	119	0.15587
female	120	0.15066
female	121	2.34249
female	122	3.73005
female	123	0.67736
female	124	2.5887
female	125	-0.55468
female	126	0.20103
female	127	4.46377
female	128	1.2465
female	129	2.8846
female	130	-0.51973
female	131	2.05885
female	132	0.6985
female	133	3.35256
female	134	3.36799
female	135	1.22025
female	136	1.69958
female	137	4.30823
female	138	2.38635
female	139	2.54236
female	140	2.45388
female	141	2.68435
female	142	2.07052
female	143	2.12397
female	144	1.64212
female	145	4.07005
female	146	2.87366
female	147	2.84697
female	148	4.6172
female	149	-0.61214
female	150	3.59687
female	151	2.92406
female	152	1.05591
female	153	1.83485
female	154	1.77064
female	155	3.19051
female	156	2.52708
female	157	2.93358
female	158	1.76224
female	159	1.93861
female	160	3.55154
female	161	1.62829
female	162	2.32503
female	163	1.30699
female	164	2.80977
female	165	2.52695
female	166	1.80407
female	167	3.39116
female	168	4.05015
female	169	2.70799
female	170	2.99433
female	171	1.60571
female	172	3.03646
female	173	2.70178
female	174	2.53644
female	175	1.77599
female	176	2.67667
female	177	2.63105
female	178	0.76801
female	179	3.84863
female	180	2.2359
female	181	3.33318
female	182	1.08263
female	183	1.86222
female	184	1.27037
female	185	1.99946
female	186	3.6212
female	187	3.02213
female	188	1.53068
female	189	0.956
female	190	0.9479
female	191	2.92062
female	192	0.14224
female	193	-1.2375
female	194	-1.07071
female	195	-0.54299
female	196	1.31397
female	197	0.51997
female	198	0.66747
female	199	-0.34195
female	200	1.15745
female	201	2.89587
female	202	2.57244
female	203	2.7296
female	204	3.08328
female	205	0.95912
female	206	1.49528
female	207	2.05167
female	208	1.55372
female	209	2.31252
female	210	3.07036
female	211	3.31651
female	212	2.9018
female	213	4.20508
female	214	1.41166
female	215	1.43381
female	216	1.48545
female	217	3.00576
female	218	1.62027
female	219	0.6803
female	220	3.43818
female	221	3.59012
female	222	2.96094
female	223	2.34794
female	224	1.42456
female	225	2.21781
female	226	1.87972
female	227	3.27457
female	228	1.05324
female	229	2.7095
female	230	3.00496
female	231	0.69154
female	232	2.32657
female	233	1.85198
female	234	4.10531
female	235	2.59187
female	236	2.9961
female	237	1.89365
female	238	2.61547
female	239	2.30579
female	240	2.71414
female	241	1.88923
female	242	2.62145
female	243	2.03494
female	244	1.83985
female	245	2.36362
female	246	2.20135
female	247	1.53008
female	248	2.89754
female	249	3.38101
female	250	2.07909
female	251	1.402
female	252	3.40146
female	253	1.18984
female	254	2.52699
female	255	2.77653
female	256	2.72119
female	257	3.60784
female	258	2.91677
female	259	2.20074
female	260	3.40648
female	261	0.97595
female	262	2.67215
female	263	0.80049
female	264	3.73288
female	265	2.56577
female	266	3.74019
male	man #1	-0.59436
male	man #2	-3.07431
male	man #3	-4.22061
male	man #4	-2.42623
male	man #5	-1.00773
male	man #6	-1.41593
male	man #7	-0.51998
male	man #8	-1.58491
male	man #9	-5.11444
male	man #10	-1.6383
male	man #11	-1.20794
male	man #12	-2.32968
male	man #13	-1.78647
male	man #14	-0.20429
male	man #15	-2.36975
male	man #16	-2.37881
male	man #17	-3.36065
male	man #18	-1.2573
male	man #19	-2.85796
male	man #20	-1.61206
male	man #21	-1.41518
male	man #22	-2.69752
male	man #23	-1.64494
male	man #24	-2.72964
male	man #25	-1.53472
male	man #26	-3.44185
male	man #27	-2.11483
male	man #28	-2.01859
male	man #29	-1.12467
male	man #30	-1.75148
male	man #31	-1.35971
male	man #32	-1.01778
male	man #33	-1.7973
male	man #34	-1.15391
male	man #35	-2.74002
male	man #36	-1.71737
male	man #37	-0.84653
male	man #38	-1.81263
male	man #39	-1.95839
male	man #40	-3.47451
male	man #41	-0.87248
male	man #42	-0.63151
male	man #43	-1.29639
male	man #44	-3.38848
male	man #45	-3.70892
male	man #46	-2.08509
male	man #47	-1.94863
male	man #48	-1.3766
male	man #49	-2.21004
male	man #50	-0.37793
male	man #51	-4.55173
male	man #52	-2.43845
male	man #53	-1.04738
male	man #54	-2.96977
male	man #55	-1.7324
male	man #56	-2.18164
male	man #57	-1.67253
male	man #58	-2.11824
male	man #59	-2.29905
male	man #60	-0.83387
male	man #61	-0.83708
male	man #62	-2.88007
male	man #63	-2.41584
male	man #64	-2.8418
male	man #65	-0.63862
male	man #66	-0.991
male	man #67	-2.56664
male	man #68	-2.58657
male	man #69	-2.94617
male	man #70	-2.15445
male	man #71	-1.47186
male	man #72	-1.69977
male	man #73	-1.01835
male	man #74	-1.69626
male	man #75	-1.98103
male	man #76	-0.79215
male	man #77	-0.53499
male	man #78	-2.03658
male	man #79	-0.85003
male	man #80	-0.85873
male	man #81	-0.56301
male	man #82	-1.40644
male	man #83	-1.6086
male	man #84	-1.44418
male	man #85	-1.59793
male	man #86	-2.1611
male	man #87	-0.82627
male	man #88	-1.29839
male	man #89	-0.97011
male	man #90	-0.95542
male	man #91	-2.29643
male	man #92	-1.61632
male	man #93	-1.78827
male	man #94	-2.12801
male	man #95	-1.15402
male	man #96	-0.76341
male	man #97	-1.3007
male	man #98	-0.46491
male	man #99	-3.52646
male	man #100	-1.28991
male	man #101	-1.00493
male	man #102	-2.10226
male	man #103	-0.55635
male	man #104	-2.84887
male	man #105	-0.87956
male	man #106	-0.68402
male	man #107	-1.57815
male	man #108	-0.77808
male	man #109	-1.55361
male	man #110	-1.62538
male	man #111	-0.91267
male	man #112	-1.12781
male	man #113	-1.07565
male	man #114	-2.49057
male	man #115	-1.14225
male	man #116	-0.82098
male	man #117	-1.63066
male	man #118	-1.30772
male	man #119	-3.35729
male	man #120	-0.99367
male	man #121	-3.13147
male	man #122	-2.69906
male	man #123	-1.04383
male	man #124	-0.97689
male	man #125	-0.67685
male	man #126	-1.56518
male	man #127	-2.58238
male	man #128	-1.84432
male	man #129	-0.91476
male	man #130	-1.19779
male	man #131	-0.69435
male	man #132	-3.39172
male	man #133	-2.26607
male	man #134	-1.45544
male	man #135	-2.91299
male	man #136	-1.29048
male	man #137	-0.5989
male	man #138	-0.64842
male	man #139	-1.86737
male	man #140	-0.91053
male	man #141	-1.75919
male	man #142	-2.03112
male	man #143	-1.40547
male	man #144	-2.38237
male	man #145	-1.83093
male	man #146	-3.0642
male	man #147	-1.46544
male	man #148	-0.70627
male	man #149	-2.24547
male	man #150	-2.52561
male	man #151	-3.6452
male	man #152	-4.62974
male	man #153	-2.82763
male	man #154	-1.47748
male	man #155	-2.71633
male	man #156	-0.76144
male	man #157	-1.63081
male	man #158	-1.37179
male	man #159	-2.21014
male	man #160	-2.43467
male	man #161	-3.16801
male	man #162	-3.15035
male	man #163	-0.81385
male	man #164	-2.88579
male	man #165	-2.02223
male	man #166	-2.705
male	man #167	-2.61506
male	man #168	-1.26632
male	man #169	-1.62226
male	man #170	-2.80306
male	man #171	-2.14144
male	man #172	-2.52149
male	man #173	-1.99438
male	man #174	-2.00736
male	man #175	-2.89454
male	man #176	-1.85108
male	man #177	-2.89516
male	man #178	-1.37385
male	man #179	-2.59117
male	man #180	-3.3194
male	man #181	-0.80366
male	man #182	-1.19337
male	man #183	-1.50562
male	man #184	-2.38512
male	man #185	-0.68441
male	man #186	-1.66231
male	man #187	-3.72111
male	man #188	-1.66583
male	man #189	-1.24884
male	man #190	-1.40195
male	man #191	-3.11121
male	man #192	-2.04978
male	man #193	-2.39297
male	man #194	-1.14076
male	man #195	-0.76144
male	man #196	-1.25755
male	man #197	-3.39371
male	man #198	-3.49455
male	man #199	-2.58803
male	man #200	-3.55875
male	man #201	-1.68068
male	man #202	-1.25478
male	man #203	-2.05773
male	man #204	-1.73098
male	man #205	-2.07884
male	man #206	-3.77849
male	man #207	-0.7377
male	man #208	-3.87473
male	man #209	-3.01484
male	man #210	-3.25938
male	man #211	-1.11293
male	man #212	-0.7472
male	man #213	-2.11485
male	man #214	-0.58564
male	man #215	-0.67752
male	man #216	-1.20862
male	man #217	-1.41649
male	man #218	-0.88037
male	man #219	-0.82528
male	man #220	-1.4865
male	man #221	-1.15496
male	man #222	-2.97803
male	man #223	-2.66838
male	man #224	-1.5946
male	man #225	-2.08478
male	man #226	-2.52974
male	man #227	-2.30962
male	man #228	-1.94316
male	man #229	-3.01238
male	man #230	-1.93009
male	man #231	-1.45804
male	man #232	-1.86257
male	man #233	-1.30519
male	man #234	-1.60293
male	man #235	-1.40773
male	man #236	-2.15816
male	man #237	-0.63637
male	man #238	-2.11525
male	man #239	-3.37128
male	man #240	-1.63828
male	man #241	-0.7568
male	man #242	-1.7358
male	man #243	-0.48456
male	man #244	-3.20236
male	man #245	-2.01673
male	man #246	-2.7045
male	man #247	-2.2128
male	man #248	-1.08594
male	man #249	-1.9041
male	man #250	-2.20211
male	man #251	-1.06136
male	man #252	-2.04564
male	man #253	-0.4855
male	man #254	-3.02101
male	man #255	-1.48923
male	man #256	-2.10637
male	man #257	-3.40374
male	man #258	-2.21821
male	man #259	-2.797
male	man #260	-0.8532
male	man #261	-0.87624
male	man #262	-2.30574
male	man #263	-3.91925
male	man #264	-2.10943
male	man #265	-3.24943
male	man #266	-2.10725
male	man #267	-2.90279
male	man #268	-2.71551
male	man #269	-1.96817
male	man #270	-3.49179
male	man #271	-1.12011
male	man #272	-1.33133
male	man #273	-2.79419
male	man #274	-3.24905
male	man #275	-2.22042
male	man #276	-1.66941
male	man #277	-2.65292
male	man #278	-0.82393
male	man #279	-2.81144
male	man #280	-3.99811
male	man #281	-1.89323
male	man #282	-2.03111
male	man #283	-0.73625
male	man #284	-2.23191
male	man #285	-2.9934
male	man #286	-1.07981
male	man #287	-1.84354
male	man #288	-2.63797
male	man #289	-2.0417
male	man #290	-0.42444
male	man #291	-0.91331
male	man #292	-1.64168
male	man #293	-2.27078
male	man #294	-2.84428
male	man #295	-1.20349
male	man #296	-1.87205
male	man #297	-1.94106
male	man #298	-2.01088
male	man #299	-2.61093
male	man #300	-1.59755
male	man #301	-1.06294
male	man #302	-1.55548
male	man #303	-2.98923
male	man #304	-2.95867
male	man #305	-1.00229
male	man #306	-0.43302
male	man #307	-1.58552
male	man #308	-2.8512
male	man #309	-1.96883
male	man #310	-2.34044
male	man #311	-1.59513
male	man #312	-1.35008
male	man #313	-3.12913
male	man #314	-2.17865
male	man #315	-1.71659
male	man #316	-2.31973
male	man #317	-0.84977
male	man #318	-1.86969
male	man #319	-0.63077
male	man #320	-2.22649
